# Supplementary material for: The incidence of deep vein thrombosis after anterior cruciate ligament reconstruction: An analysis using routine ultrasonography of 260 patients
Source: PLoS One. 2022 Dec 14;17(12):e0279136. doi: 10.1371/journal.pone.0279136 (PMC9749981; doi:10.1371/journal.pone.0279136)
Supplement: S1 Dataset — (CSV) [file pone.0279136.s001.csv]

DVT	DVT2	age	sex	BMI	smoking	HTN	DM	mechanism	Tscherne	LaxityPre	TourniquetTime	SurgTech
1	1	30	0	22.1	0	0	0	0	1	9.97	105	2
1	1	57	1	28.6	0	1	0	0	2	7.25	100	1
1	1	55	1	24.2	0	0	0	1	2	7.25	100	0
1	1	23	1	34.6	1	0	0	0	2	3.36	101	0
1	1	28	1	23.4	1	0	0	1	1	2.55	100	1
1	0	46	0	23.2	0	0	0	1	0	8.92	98	0
1	0	56	1	20.6	0	0	1	0	0	2.3	103	1
1	0	31	1	26.1	1	0	0	0	2	10.16	108	1
1	0	27	1	26.1	0	0	0	0	2	5.14	100	2
1	0	24	1	28.4	1	0	0	1	1	0.52	110	2
1	0	18	1	19.7	0	0	0	0	2	8.6	103	0
1	0	37	1	26.2	0	0	0	0	1	7.26	108	2
1	0	33	1	27.5	1	0	0	1	0	9.56	101	1
1	0	38	1	25	1	0	0	0	2	3.04	108	1
1	0	22	1	24.2	1	0	0	0	1	0.94	80	2
1	0	55	1	23.9	0	0	0	0	1	11.03	105	2
1	0	28	1	25.6	1	0	0	0	2	17.22	100	1
1	0	40	0	25	0	0	0	0	0	13.22	102	2
1	0	29	1	24.5	0	0	0	0	2	15.33	111	2
1	0	28	1	24.7	1	0	0	0	1	8.1	106	2
1	0	36	1	25	1	0	0	0	1	0.6	110	0
0	0	36	1	26.8	0	0	0	1	0	8.5	92	1
0	0	21	1	23.8	0	0	0	0	0	6.94	107	2
0	0	19	0	28	0	0	0	0	0	11.27	97	2
0	0	18	1	27.7	0	0	0	0	0	0.63	99	2
0	0	18	1	33.6	1	0	0	0	0	11.48	107	1
0	0	27	1	31.9	1	0	0	0	0	5.11	115	0
0	0	28	1	47.9	0	0	0	0	0	0.84	112	2
0	0	18	1	20.9	0	0	0	0	2	0.44	112	2
0	0	18	1	27.8	0	0	0	0	0	8.33	106	2
0	0	54	1	29.1	0	0	0	0	0	4.09	104	2
0	0	38	1	30.2	0	1	0	0	0	4.83	109	2
0	0	25	1	27.3	0	0	0	0	1	8.25	103	1
0	0	30	1	24.7	0	0	0	0	2	8.75	100	2
0	0	36	1	24.1	1	0	0	0	2	6.27	77	2
0	0	51	1	25.1	0	0	0	0	2	6.26	116	2
0	0	18	1	23.6	0	0	0	0	0	2.1	117	2
0	0	27	0	24.5	0	0	0	0	2	3.6	70	2
0	0	24	1	27	0	0	0	0	1	0.76	92	2
0	0	27	0	26.8	0	0	0	0	1	7.35	106	2
0	0	18	1	25.1	0	0	0	0	2	7.13	92	0
0	0	15	0	27.1	0	0	0	0	1	2.44	41	2
0	0	17	0	28.8	0	0	0	0	1	6.18	102	2
0	0	16	0	19.5	0	0	0	0	0	6.93	100	2
0	0	37	0	32	0	0	0	0	0	3.99	105	2
0	0	36	1	28.6	0	0	0	0	0	5.6	67	2
0	0	33	1	24.3	1	0	0	0	0	2.38	107	2
0	0	33	1	24.3	1	0	0	0	0	4.9	100	2
0	0	35	1	36	0	1	0	0	0	3.01	104	0
0	0	46	0	23.3	0	0	0	0	0	5.95	105	0
0	0	50	1	27.8	0	0	1	0	0	1.94	100	2
0	0	35	1	22.8	0	0	0	0	0	8.89	98	2
0	0	40	1	25.3	0	0	0	0	0	2.17	107	2
0	0	14	1	18.2	0	0	0	0	0	3.36	107	2
0	0	17	1	20.6	0	0	0	0	0	2.94	106	1
0	0	15	1	21.1	0	0	0	0	0	10.29	88	0
0	0	41	1	30.1	0	0	0	0	1	8.4	118	2
0	0	54	1	27.1	1	0	0	0	0	4.2	91	0
0	0	51	0	22.5	0	1	1	1	2	4.46	122	2
0	0	26	1	27	1	0	0	0	2	6.34	100	2
0	0	28	1	24.7	0	0	0	0	1	4.62	68	2
0	0	32	1	24.8	0	0	0	0	0	7.91	46	0
0	0	26	1	27.6	0	0	0	0	0	6.06	105	1
0	0	54	0	25.2	0	0	0	0	0	15.22	107	1
0	0	27	1	25.5	0	0	0	0	1	2.94	102	1
0	0	19	1	24.6	0	0	0	0	2	1.3	118	2
0	0	24	1	26.2	0	0	0	0	1	13.44	112	0
0	0	57	0	21.2	0	0	0	0	0	7.15	107	0
0	0	23	1	35.3	1	0	0	0	1	10.91	109	2
0	0	46	1	26.8	0	0	0	1	0	3.96	92	1
0	0	46	1	26.8	0	0	0	1	0	3.96	92	1
0	0	21	1	26.7	0	0	0	0	2	4.75	107	2
0	0	25	1	26.7	0	0	0	0	0	5.88	110	0
0	0	59	1	24.5	0	0	0	0	1	10.5	109	2
0	0	21	1	22.2	1	0	0	0	1	14.58	107	2
0	0	23	1	22.2	1	0	0	0	0	5.72	103	2
0	0	51	1	29.6	1	0	0	0	1	6.06	106	0
0	0	56	1	20.3	0	0	1	0	1	1.99	105	2
0	0	24	0	23.4	0	0	0	1	0	0.98	97	1
0	0	25	1	29	0	0	0	0	1	4.51	107	0
0	0	31	1	27.2	0	0	0	0	0	1.36	97	1
0	0	18	1	20.9	0	0	0	0	2	8.53	103	2
0	0	18	1	19.4	0	0	0	0	1	9.66	43	1
0	0	27	1	24.4	0	0	0	0	1	9.24	102	0
0	0	49	0	27.2	0	1	0	0	1	16.95	107	2
0	0	15	1	20.8	0	0	0	0	2	0.97	107	2
0	0	23	0	27.1	0	0	0	0	2	6.23	77	2
0	0	45	1	24.7	0	0	0	0	2	7.56	119	2
0	0	98	1	30.5	1	0	0	0	1	1.66	108	2
0	0	23	1	24	1	0	0	0	0	4.9	113	1
0	0	53	1	27.5	1	0	0	1	1	5.57	65	2
0	0	21	1	22.8	0	0	0	0	1	1.87	95	0
0	0	26	1	27.5	1	0	0	0	0	3.85	87	1
0	0	18	0	27.1	0	0	0	0	0	5.66	105	1
0	0	16	0	24.8	0	0	0	0	2	0	117	2
0	0	18	1	35.9	0	0	0	0	2	9.83	109	2
0	0	58	1	25.7	1	1	0	0	1	4.62	87	2
0	0	17	0	27.2	0	0	0	0	0	7.07	97	1
0	0	24	1	31.9	1	0	0	0	1	6.23	97	0
0	0	22	0	27.5	0	0	0	0	1	8.2	44	2
0	0	25	1	22.1	1	0	0	0	1	3.25	107	2
0	0	30	1	20.8	0	0	0	0	0	3.14	99	1
0	0	29	1	20.8	0	0	0	0	0	11.48	103	1
0	0	18	1	29.4	0	0	0	0	1	8.71	86	1
0	0	14	1	20.4	0	0	0	0	1	7.34	97	2
0	0	25	1	20.8	1	0	0	0	1	2.51	67	1
0	0	42	1	22.3	0	0	0	1	1	1.26	102	2
0	0	18	1	23.5	0	0	0	0	0	0.91	112	1
0	0	50	1	24.1	0	0	0	0	2	6.06	101	2
0	0	56	0	25.8	0	0	0	0	0	6.06	97	0
0	0	21	1	22.5	0	0	0	0	0	4.69	120	1
0	0	20	1	29.3	0	0	0	0	0	1.4	95	0
0	0	35	0	23.1	0	1	0	0	0	0.83	105	0
0	0	17	1	28	1	0	0	0	0	4.93	85	0
0	0	14	0	20.7	0	0	0	0	1	6.09	78	1
0	0	14	0	20.7	0	0	0	0	0	6.17	105	0
0	0	31	1	26.7	1	0	0	0	1	1.27	79	1
0	0	37	0	26.2	0	0	0	0	1	1.87	111	2
0	0	46	0	23.7	0	0	0	0	0	4.15	97	1
0	0	25	1	24.4	0	0	0	0	1	11.82	98	1
0	0	32	1	21.8	1	0	0	0	1	10.48	107	2
0	0	40	1	27.2	0	0	0	0	1	6.61	81	2
0	0	40	0	19.3	0	0	0	1	0	3.99	100	1
0	0	27	1	22.8	0	0	0	0	1	13.65	110	1
0	0	34	1	19.1	0	0	0	0	2	5.51	107	2
0	0	23	1	23.5	1	0	0	0	0	8.62	101	1
0	0	46	1	23.9	1	0	0	0	2	8.26	121	2
0	0	49	1	32.2	1	0	0	0	0	2.38	94	0
0	0	36	1	23.9	0	0	0	0	1	2.93	104	1
0	0	53	0	25.9	0	0	0	0	2	13.39	117	2
0	0	18	0	26.2	0	0	0	0	0	8.82	104	2
0	0	33	1	26.4	0	0	0	0	1	8.93	97	2
0	0	35	1	27.4	0	0	0	0	0	3.78	94	1
0	0	45	1	25.3	0	0	0	0	2	8.85	152	2
0	0	39	1	27.4	0	0	0	0	1	5.57	104	2
0	0	45	1	23.9	0	0	0	0	0	5.46	105	1
0	0	21	1	26.1	0	0	0	0	1	8.93	107	2
0	0	21	1	25.7	0	0	0	0	1	6.06	108	1
0	0	31	1	25.1	0	0	0	0	1	7.45	97	1
0	0	16	1	19.3	0	0	0	0	0	13.33	100	2
0	0	20	1	23.7	0	0	0	0	1	7.66	36	2
0	0	17	1	23.7	0	0	0	0	0	8.82	107	2
0	0	45	0	26.4	0	1	0	0	0	8.33	101	1
0	0	18	1	22.2	0	0	0	0	2	8.96	102	2
0	0	28	1	24.5	0	0	0	0	1	4.41	107	2
0	0	56	0	21.4	0	0	0	0	1	10.73	90	2
0	0	16	0	19	0	0	0	0	1	6.06	88	1
0	0	14	1	27.2	0	0	0	0	2	6.59	117	2
0	0	14	1	27.2	0	0	0	0	2	9.4	106	1
0	0	24	1	23.2	0	0	0	0	2	10.26	111	2
0	0	28	1	23.8	0	0	0	0	2	1.7	122	2
0	0	24	0	33	0	0	0	0	0	11.75	102	1
0	0	32	1	29.7	0	0	0	0	2	5.07	103	2
0	0	23	1	31.4	1	0	0	0	2	4.72	108	2
0	0	19	1	30.1	0	0	0	0	1	3.16	107	0
0	0	41	1	29.7	1	0	0	0	2	5.47	87	2
0	0	20	1	23.6	0	0	0	0	1	1.68	107	2
0	0	24	1	26.8	0	0	0	1	2	10.58	97	2
0	0	40	1	24.9	0	0	0	0	2	15.52	97	1
0	0	17	1	21.2	0	0	0	0	2	6.26	106	2
0	0	20	1	20	0	0	0	0	2	3.86	101	1
0	0	26	1	20	0	0	0	0	1	2.15	107	1
0	0	23	1	20	0	0	0	0	0	1.5	107	2
0	0	19	1	23.4	1	0	0	0	1	0.41	77	2
0	0	38	1	22.9	0	0	0	0	2	0.71	107	2
0	0	21	0	29	0	0	0	0	2	2.48	106	1
0	0	21	0	19.9	0	0	0	0	2	5.29	87	2
0	0	44	1	23.8	1	1	0	0	2	3.81	97	2
0	0	18	1	25.9	0	0	0	0	2	6.06	107	0
0	0	24	1	27.9	1	0	0	0	2	7.67	92	2
0	0	32	0	34.4	0	0	0	0	2	2.01	92	0
0	0	26	1	25.7	0	0	0	0	1	2.3	97	2
0	0	18	1	23.6	0	0	0	0	0	4.72	103	1
0	0	18	1	30	0	0	0	0	0	6.06	115	1
0	0	24	1	20	1	0	0	0	1	6.72	99	1
0	0	47	0	24.6	0	0	0	0	1	6.91	122	2
0	0	20	1	25.5	1	0	0	0	1	9.83	102	0
0	0	39	0	29.7	0	0	0	0	1	6.73	77	2
0	0	21	1	29.5	0	0	0	0	1	6.59	122	0
0	0	19	1	21.9	0	0	0	0	1	9	102	0
0	0	21	1	29.1	0	0	0	0	1	7.24	107	2
0	0	23	1	29.4	0	0	0	0	0	10.22	87	1
0	0	20	1	28.5	0	0	0	0	1	3.31	112	2
0	0	24	1	27.7	1	0	0	0	1	1.44	67	2
0	0	47	0	20.2	0	0	0	0	1	12.07	103	0
0	0	43	1	23.8	0	0	0	0	1	6.73	112	2
0	0	13	0	21.6	0	0	0	0	1	8.68	103	2
0	0	42	0	20	0	0	0	0	1	6.06	82	0
0	0	20	1	25.6	0	0	0	0	1	5.25	107	2
0	0	24	1	30.7	0	0	0	0	1	14.49	105	2
0	0	25	1	24.7	1	0	0	1	1	6.8	107	1
0	0	16	1	23.7	0	0	0	0	1	10.82	107	1
0	0	19	1	23.7	0	0	0	0	0	5.46	103	2
0	0	19	1	20	0	0	0	0	1	10.71	92	1
0	0	42	0	25.8	0	0	0	1	1	3.04	43	2
0	0	19	1	27.8	0	0	0	0	1	5.14	37	2
0	0	26	1	22.7	0	0	0	0	1	8.72	97	1
0	0	21	0	32.4	0	0	0	0	1	2.31	109	0
0	0	19	0	20.6	0	0	0	0	1	9.23	107	2
0	0	60	1	24.2	0	0	0	0	1	9.03	107	0
0	0	24	1	22.7	0	0	0	0	1	2.52	77	1
0	0	24	1	26.7	1	0	0	0	1	1.09	107	1
0	0	26	1	21.7	0	0	0	0	1	1.68	81	2
0	0	21	0	23.6	0	0	0	0	1	8.93	40	1
0	0	24	1	23.2	1	0	0	0	1	5.36	72	2
0	0	40	0	21.7	0	0	0	0	1	8.08	109	2
0	0	58	0	25.4	0	1	0	0	1	13.97	41	2
0	0	34	1	28.1	0	0	0	0	1	1.6	40	1
0	0	44	1	30.4	0	0	0	0	1	5.46	70	2
0	0	44	1	25.1	0	0	0	0	1	8.72	104	2
0	0	55	0	25.9	0	1	0	0	0	2.21	94	0
0	0	58	1	22.8	1	0	0	0	0	11.12	97	1
0	0	16	1	25.6	0	0	0	0	0	8.4	102	2
0	0	33	1	29.7	1	0	0	1	0	3.15	123	2
0	0	33	1	29.7	1	0	0	0	0	3.04	123	2
0	0	21	1	19.7	1	0	0	0	1	3.78	31	1
0	0	51	0	21.2	0	0	0	0	1	9.36	122	2
0	0	21	1	24.9	1	0	0	0	1	4.72	79	0
0	0	22	1	26.1	0	0	0	0	1	13.12	102	1
0	0	17	1	31	0	0	0	0	1	9.24	91	1
0	0	20	1	25.7	0	0	0	0	0	8.3	112	2
0	0	41	1	22.8	1	0	0	0	0	3.04	107	2
0	0	13	0	28.6	0	0	0	0	0	11.12	107	2
0	0	19	1	18.2	0	0	0	0	0	7.45	106	1
0	0	25	1	26	0	0	0	0	0	2.73	107	2
0	0	31	1	25.1	0	0	0	0	0	10.08	107	1
0	0	30	1	25.1	0	0	0	0	0	10.15	109	1
0	0	19	1	24.5	0	0	0	0	0	6.3	109	2
0	0	17	1	24.7	0	0	0	0	0	7.14	100	1
0	0	19	1	31.3	1	0	0	0	0	3.88	112	2
0	0	21	1	23.6	1	0	0	0	0	7.77	107	0
0	0	23	0	21.5	1	0	0	0	0	4.61	108	2
0	0	18	1	25.3	0	0	0	0	0	6.51	104	2
0	0	46	0	25.9	0	0	0	0	0	3.47	106	0
0	0	33	1	27	0	0	0	0	0	1.36	100	2
0	0	14	0	26.1	0	0	0	0	0	6.06	107	2
0	0	20	1	26.6	1	0	0	0	0	6.92	89	1
0	0	25	1	29.7	1	0	0	0	0	8.62	111	0
0	0	19	1	25.5	0	0	0	0	0	10.39	118	1
0	0	19	1	21.6	0	0	0	0	0	0.63	105	2
0	0	20	1	27.5	0	0	0	0	0	9.7	87	1
0	0	20	1	21.8	0	0	0	0	0	4.97	108	2
0	0	24	1	23	0	0	0	0	0	7.98	106	1
0	0	37	1	25	0	1	0	0	0	7.42	47	2
0	0	47	1	26	0	0	0	0	0	2.8	102	0
0	0	26	1	42.8	0	0	1	0	0	15.75	102	2
0	0	18	1	23.6	0	0	0	0	0	11.41	97	2
0	0	27	1	26.6	0	0	0	0	0	12.46	104	0
0	0	21	0		0	0	0	0	0	5.88	112	0
0	0	18	1	28.7	0	1	0	0	0	3.22	118	1
0	0	39	1	24.4	0	0	0	0	0	5.32	96	1
0	0	20	0	21.6	0	0	0	0	0	9.87	107	1
0	0	25	1	27.5	1	0	0	0	0	10.5	92	1
0	0	53	0	29.8	0	0	0	0	0	6.06	87	0
0	0	25	0	32	0	0	0	0	0	0.56	112	1
0	0	40	1	31.1	0	0	0	0	0	8.33	102	1
0	0	20	1	20.3	0	0	0	0	0	1.19	107	0
0	0	36	1	26.2	1	0	0	0	0	7.91	104	1
0	0	42	1	25.8	1	0	1	0	0	4.27	98	0
0	0	43	0	24.4	0	0	0	0	0	4.06	89	0
